# Supplementary material for: A Broad-Host-Range Tailocin from Burkholderia cenocepacia
Source: Appl Environ Microbiol. 2017 May 1;83(10):e03414-16. doi: 10.1128/AEM.03414-16 (PMC5411513; doi:10.1128/AEM.03414-16)
Supplement: Supplemental material [file AEM.03414-16_zam999117820sd2.xlsx]

## Sheet: Sheet1
TABLE S3 Talocin BceTMilo annotation table
GP	Annotation	Start	End	Size (AA)	Strand	Closest relativea	KL3 Equivalent	E-value to KL3	P2 Equivalent
1	tyrosine integrase	69	1145	358	-	integrase [Burkholderia cenocepacia] WP_006496274
2	xis	1012	1462	149	-	DNA binding protein, excisionase family AEJ02849
3	novel hypothetical	1475	1843	123	-	hypothetical protein KGX48501.1	gp2ab
4	zinc finger CHC2-family protein	1840	4632	930	-	CHC2-type zinc finger protein WP_048251477.1	gp03	0
5	conserved hypothetical	4638	4895	85	-	hyperthetical protein WP_006493879.1	gp04	0
6	transcriptional activator (Ogr)	5023	5271	82	-	transcriptional regulator, Ogr/Delta-like zinc finger WP_006485448.1	gp09	0	Ogr
7	conserved hypothetical	5258	5438	59	-	hyperthetical protein AIO48427.1	gp10	0.26889
8	conserved hypothetical	5453	5668	71	-	hyperthetical protein	gp12	0
9	c1-Cro Repressor	5759	6250	163	+	transcriptional regulator WP_048251457.1	gp13	0
10	conserved hypothetical	6568	6864	98	+	hyperthetical protein WP_034188126.1	gp14	0
11	baseplate hub	7052	8122	356	-	phage late control protein WP_006485451.1	gp15	0	D
12	tail protein	8119	8550	143	-	phage_P2_GpU WP_006485447.1	gp16	0	U
13	tape measure	8573	11143	856	-	phage-related tail protein WP_034197046.1	gp17	0	T
14	tape measure frameshift chaperone	11159	11652	164	-	phage tail assembly chaperone proteins WP_034201131.1	gp18	0	E
15	tape measure chaperone	11281	11652	123	-	phage tail assembly chaperone proteins WP_034201131.1	gp19	0	E'
16	tail tube	11728	12237	169	-	major tail tube protein WP_048251463.1	gp20	0	FII
17	tail sheath	12266	13438	390	-	tail sheath protein WP_034197044.1	gp21	0	FI
18	tail fiber chaperone	13493	14191	232	-	tail fiber assembly protein WP_006491896.1	gp22	0
19	tail fiber	14207	16858	883	-	tail fiber protein WP_016038201.1	gp23	0
20	baseplate assembly (I)	16865	17407	180	-	phage tail protein I WP_048251467.1	gp24	0	I
21	baseplate assembly (J)	17400	18314	304	-	baseplate assembly protein WP_006484106.1	gp25	0	J
22	baseplate assembly (w)	18311	18673	120	-	baseplate assembly protein WP_006484106.1	gp26	0	W
23	baseplate assembly protein (v)	18670	19356	228	-	baseplate assembly protein WP_006484106.1	gp27	0	V
24	tail completion R	19865	20314	149	-	tail completion protein R WP_034188242.1	gp30	0	R
25	o-spanin, overlapped class	20310	20594	95	-	protein lysC YP_008060502.1	gp31	0	lysC
26	i-spanin, overlapped class	20431	20871	146	-	protein lysB WP_006484109.1	gp32	0	lysB
27	endolysin	20868	21725	285	-	peptidoglycan-binding protein WP_034197034.1	gp33	0
28	antiholin	21722	21988	88	-	putative 3TM holin WP_010095863.1	gp34	0
29	holin	21990	22334	114	-	putative phage holin WP_034188109.1	gp35	0
30	P2 X tail protein	22351	22557	68	-	P2-like prophage tail protein X SDQ70037.1	gp36	0	X
a homologs other than Burkholderia cenocepacia J2315
b not originally annotated in KL3
